# Supplementary material for: The Fungal Protein Mes1 Is Required for Morphogenesis and Virulence in the Dimorphic Phytopathogen Ustilago maydis
Source: J Fungi (Basel). 2022 Jul 22;8(8):759. doi: 10.3390/jof8080759 (PMC9331856; doi:10.3390/jof8080759)
Supplement: Supplementary file 1 [file jof-08-00759-s001.zip]

Archive with 1 entries (1 files):
- jof-1739682-supplementary.pdf
